# Supplementary material for: How Do Children Evaluate Scientific Explanations Provided by Digital Voice Assistants, Teachers, and Peers?
Source: Behav Sci (Basel). 2026 Apr 27;16(5):661. doi: 10.3390/bs16050661 (PMC13203908; doi:10.3390/bs16050661)
Supplement: Supplementary file 1 [file behavsci-16-00661-s001.zip]

Archive with 1 entries (1 files):
- behavsci-4160704-supplementary.pdf
